# Supplementary material for: Platelet Depletion Alters MCP‐1 Measurements in Plasma From Children With Dengue
Source: J Trop Med. 2026 May 19;2026:8409965. doi: 10.1155/jotm/8409965 (PMC13189491; doi:10.1155/jotm/8409965)
Supplement: Supplementary file 1 — Supporting Information A Supporting Excel file containing clinical and laboratory information for the 16 children with confirmed dengue who were enrolled, including days after fever onset, plasma liver enzyme (AST and ALT) values, and complete blood cell counts, is presented. Also, the absolute values (pg/ml) of MCP‐1 and IFN‐γ obtained in regular plasma (RP) and platelet‐poor plasma (PPP) for each patient were included. [file JOTM-2026-8409965-s001.xlsx]

## Sheet: Patients
SUPPLEMENTARY MATHERIAL
A supplemental Excel file containing clinical and laboratory information for the 16 children with confirmed dengue who were enrolled, including days after fever onset, plasma liver enzyme (AST and ALT) values, and complete
blood cell counts, is presented. Also, the absolute values (pg/ml) of MCP-1 and IFN-g obtained in regular plasma (RP) and platelet-poor plasma (PPP) for each patient were included.
ID	Fever days	Plasma diagnostic assay	Leucocyte count (cells/uL)	Neutrophil (cells/uL)	Monocytes (cells/uL)	Lymphocytes (cells/uL)	Platelets cells/uL	AST (IU/L)	ALT (IU/L)	Diganosis	MCP-1 (pg/ml) RP	MCP-1 (pg/ml) PPP	IFN-γ (pg/ml) PP	IFN-γ (pg/ml) PPP
3742	6	NS1 positive by ELISA	6990	1730	590	4210	26000	1415	754	SD	3.48	1.9	0.1	0.1
3743	6	IgM-DENV positive by ELISA	5150	2800	210	1900	20000	390	256	SD	3.77	4.18	1.04	0.39
3744	3	NS1 positive by ELISA	9660	1760	340	6450	129000	90	47.6	DWS	1.5	1.5	0.1	0.1
3745	3	NS1 positive by ELISA	5190	1320	270	2680	127000	65	47.2	DWS	3.49	2.7	0.1	0.1
3746	4	NS1 positive by ELISA	8330	2550	290	3690	126000	128.3	36.5	DWS	182.88	180.77	4	6.37
3747	6	IgM-DENV positive by ELISA	4950	800	280	2970	89000	245	260	DWS	0.15	38.59	0.1	0.1
3754	6	IgM-DENV positive by ELISA	8230	2650	350	4190	41000	240	129	DWS	10.46	33.16	0.49	0.1
3755	6	IgM-DENV positive by ELISA	3450	520	180	1780	78000	189	123	DWS	2.75	6.28	0.1	0.1
3756	5	IgM-DENV positive by ELISA	8720	2790	630	4480	54000	114	107	DWS	40.08	63.83	0.1	1.27
3760	6	IgM-DENV positive by ELISA	7680	1110	880	4330	110000	464.5	150	SD	95.14	213.27	5.42	7.07
3761	6	IgM-DENV positive by ELISA	6790	2480	740	3100	42000	106	256	SD	10.17	98.64	0.1	0.39
3762	5	IgM-DENV positive by ELISA	8380	1900	310	4820	18000	229	98.2	SD	108.7	237.59	8.2	13.53
3763	6	NS1 positive by ELISA	9390	3640	350	4350	82000	131.3	65.5	DWS	1.56	14.15	0.1	0.1
3764	4	NS1 positive by ELISA	4360	1470	330	1850	121000	37.4	65.2	DWS	153.82	375.69	2.56	5.09
3765	4	NS1 positive by ELISA	9390	3640	350	4350	26000	131	65.5	DWS	0.15	19.23	0.1	0.1
3767	4	NS1 positive by ELISA	3450	310	260	2460	129000	82.4	56.3	DWS	85.6	223.46	17.68	23.15
SD: Severe degue											RP: Regular plasma
DWS: Dengue with warning signs											PPP: Platelet-poor plasma
